# Supplementary material for: Why Being ‘Stressed’ Is ‘Desserts’ in Reverse—The Effect of Acute Psychosocial Stress on Food Pleasure and Food Choice
Source: Foods. 2022 Jun 15;11(12):1756. doi: 10.3390/foods11121756 (PMC9222595; doi:10.3390/foods11121756)
Supplement: Supplementary file 1 [file foods-11-01756-s001.zip]

Archive with 1 entries (1 files):
- foods-1729309-SI.pdf
